# Supplementary material for: Responses of Synechocystis sp. PCC 6803 to heterologous biosynthetic pathways
Source: Microb Cell Fact. 2017 Aug 15;16:140. doi: 10.1186/s12934-017-0757-y (PMC5556357; doi:10.1186/s12934-017-0757-y)
Supplement: Supplementary file 2 — Additional file 2: Table S6. Average fluxes of reactions models, determined with random sampling. [file 12934_2017_757_MOESM2_ESM.xls]

## Sheet: Table S6
Table S6: Average fluxes and standard deviation of all reactions of the three models, as determined with random sampling
	Control			Dhurrin			Manoyl oxide				Mean and standard deviation of randomly sampled flux values
Rxn ID	mean	stdev		mean	stdev		mean	stdev			for the control, dhurrin and manoyl-oxide strains
	mmol/gDW/h	mmol/gDW/h		mmol/gDW/h	mmol/gDW/h		mmol/gDW/h	mmol/gDW/h
HEX1	0	0		0	0		0	0
GLUK_syn	0	0		0	0		0	0
34DHOXPEGOX	0	0		0	0		0	0
34HPPOR	3.159e-05	1.02e-06		2.566e-05	1.28e-06		2.927e-05	1.06e-06
3HAD100	0.0254459	0.000818		0.0206713	0.00102799		0.0235773	0.0008518
3HAD120	0.0241037	0.00077485		0.0195809	0.00097377		0.0223337	0.00080686
3HAD121	0.00134223	4.315e-05		0.00109037	5.422e-05		0.00124366	4.493e-05
3HAD140	0.0179253	0.00057624		0.0145618	0.00072417		0.016609	0.00060004
3HAD141	0.00134223	4.315e-05		0.00109037	5.422e-05		0.00124366	4.493e-05
3HAD160	0.0179253	0.00057624		0.0145618	0.00072417		0.016609	0.00060004
3HAD161	0.00134223	4.315e-05		0.00109037	5.422e-05		0.00124366	4.493e-05
3HAD180	0.00776437	0.0002496		0.00630748	0.00031367		0.0071942	0.00025991
3HAD181	0.00058364	1.876e-05		0.00047413	2.358e-05		0.00054078	1.954e-05
3HAD40	0.0254459	0.000818		0.0206713	0.00102799		0.0235773	0.0008518
3HAD60	0.0254459	0.000818		0.0206713	0.00102799		0.0235773	0.0008518
3HAD80	0.0254459	0.000818		0.0206713	0.00102799		0.0235773	0.0008518
3OAR100	0.0254459	0.000818		0.0206713	0.00102799		0.0235773	0.0008518
3OAR120	0.0241037	0.00077485		0.0195809	0.00097377		0.0223337	0.00080686
3OAR121	0.00134223	4.315e-05		0.00109037	5.422e-05		0.00124366	4.493e-05
3OAR140	0.0241037	0.00077485		0.0195809	0.00097377		0.0223337	0.00080686
3OAR141	0.00134223	4.315e-05		0.00109037	5.422e-05		0.00124366	4.493e-05
3OAR160	0.0179253	0.00057624		0.0145618	0.00072417		0.016609	0.00060004
3OAR161	0.00134223	4.315e-05		0.00109037	5.422e-05		0.00124366	4.493e-05
3OAR180	0.00776437	0.0002496		0.00630748	0.00031367		0.0071942	0.00025991
3OAR181	0.00058364	1.876e-05		0.00047413	2.358e-05		0.00054078	1.954e-05
3OAR40	0.0254459	0.000818		0.0206713	0.00102799		0.0235773	0.0008518
3OAR60	0.0254459	0.000818		0.0206713	0.00102799		0.0235773	0.0008518
3OAR80	0.0254459	0.000818		0.0206713	0.00102799		0.0235773	0.0008518
3OAS100	0.0254459	0.000818		0.0206713	0.00102799		0.0235773	0.0008518
3OAS120	0.0241037	0.00077485		0.0195809	0.00097377		0.0223337	0.00080686
3OAS121	0.00134223	4.315e-05		0.00109037	5.422e-05		0.00124366	4.493e-05
3OAS140	0.0241037	0.00077485		0.0195809	0.00097377		0.0223337	0.00080686
3OAS141	0.00134223	4.315e-05		0.00109037	5.422e-05		0.00124366	4.493e-05
3OAS160	0.0179253	0.00057624		0.0145618	0.00072417		0.016609	0.00060004
3OAS161	0.00134223	4.315e-05		0.00109037	5.422e-05		0.00124366	4.493e-05
3OAS180	0.00776437	0.0002496		0.00630748	0.00031367		0.0071942	0.00025991
3OAS181	0.00058364	1.876e-05		0.00047413	2.358e-05		0.00054078	1.954e-05
3OAS60	0.0254459	0.000818		0.0206713	0.00102799		0.0235773	0.0008518
3OAS80	0.0254459	0.000818		0.0206713	0.00102799		0.0235773	0.0008518
AACOAR_syn	0.0179934	0.0150009		0.021498	0.0176071		0.018297	0.0150195
ABUTD	0	0		0	0		0	0
ACBIPGT	1.365e-05	4.4e-07		1.109e-05	5.5e-07		1.265e-05	4.6e-07
ACCOACr	0.180293	0.00579581		0.146463	0.00728368		0.167053	0.00603526
ACGK	0.988565	0.818518		1.10379	0.941029		1.04609	0.888667
ACGS	0	0		0	0		0	0
ACKr	-0.892417	0.865232		-1.00659	1.08948		-0.899124	0.842006
ACLS	0.0511708	0.00164497		0.0415692	0.00206726		0.0474132	0.00171293
ACOATA_syn	0.0127666	0.00721056		0.0102282	0.00587393		0.0118244	0.00680807
ACONT	0.627378	0.247156		0.648725	0.264019		0.631711	0.24828
ACOTA	-0.988565	0.818518		-1.10379	0.941029		-1.04609	0.888667
ACP1(FMN)	0.873773	0.866653		0.952002	1.03736		0.868215	0.852772
ACS	0.867201	0.864388		0.974585	1.08933		0.868359	0.841857
ADCPS1	0	0		0	0		0	0
ADCPS2	1.365e-05	4.4e-07		1.109e-05	5.5e-07		1.265e-05	4.6e-07
ADCYRS	1.365e-05	4.4e-07		1.109e-05	5.5e-07		1.265e-05	4.6e-07
ADK_syn	0	0		0	0		0	0
ADK1	8.72251	2.16805		9.61778	2.61963		8.81181	2.22071
ADNCYC	0	0		0	0		0	0
ADOCBLS	1.365e-05	4.4e-07		1.109e-05	5.5e-07		1.265e-05	4.6e-07
ADPRDP	0.198921	0.183372		0.218248	0.210952		0.209499	0.197515
ADPT	0.920534	0.600689		0.996409	0.670163		0.924573	0.606133
ADPT2	0	0		0	0		0	0
ADSK	0.0113847	0.00036598		0.00924848	0.00045993		0.0105487	0.0003811
ADSL1r	0.0154094	0.00049536		0.012518	0.00062253		0.0142779	0.00051583
ADSL2r	0.0198405	0.0006378		0.0161177	0.00080154		0.0183835	0.00066416
ADSS	0.0154094	0.00049536		0.012518	0.00062253		0.0142779	0.00051583
AGMT	0.0024499	7.876e-05		0.0019902	9.897e-05		0.00226999	8.201e-05
AGPAT160	0.00508046	0.00016332		0.00412718	0.00020525		0.00470739	0.00017007
AGPAT161	0.00037929	1.219e-05		0.00030812	1.532e-05		0.00035144	1.27e-05
AGPAT180	7.542e-05	2.42e-06		6.127e-05	3.05e-06		6.988e-05	2.52e-06
AGPAT181	0.00029182	9.38e-06		0.00023706	1.179e-05		0.00027039	9.77e-06
AGPAT181(9)	0.00029182	9.38e-06		0.00023706	1.179e-05		0.00027039	9.77e-06
AGPAT182(9_12)	0.00173254	5.57e-05		0.00140745	6.999e-05		0.00160531	5.8e-05
AGPAT183(6_9_12)	0.00160304	5.153e-05		0.00130224	6.476e-05		0.00148532	5.366e-05
AGPAT183(9_12_15)	0.00011437	3.68e-06		9.291e-05	4.62e-06		0.00010597	3.83e-06
AGPAT184(6_9_12_15)	6.5e-05	2.09e-06		5.281e-05	2.63e-06		6.023e-05	2.18e-06
AGPR	-0.988565	0.818518		-1.10379	0.941029		-1.04609	0.888667
AHCi	0.0482988	0.04194		0.0530582	0.0468568		0.0489211	0.0420057
AHMMPS	0	0		0	0		0	0
AICART	0.0250844	0.00080638		0.0203776	0.00101339		0.0232424	0.00083969
AIRCr	0.0198405	0.0006378		0.0161177	0.00080154		0.0183835	0.00066416
ALAALAr	0.0015446	4.965e-05		0.00125477	6.24e-05		0.00143117	5.171e-05
ALAD_syn	0.0971858	0.0850039		0.104352	0.099106		0.101005	0.0882755
ALAR	0.0030892	9.931e-05		0.00250955	0.0001248		0.00286235	0.00010341
ALATRS	0	0		0	0		0	0
ALCD19	0.121218	0.106393		0.131268	0.117355		0.125369	0.107235
ALCD2y	0	0		0	0		0	0
ALDD20x	0	0		0	0		0	0
ALDD2xr	0	0		0	0		0	0
AMID	0	0		0	0		0	0
AMID2	0	0		0	0		0	0
AMID3	0	0		0	0		0	0
AMPN	0.429949	0.421031		0.464458	0.477348		0.44183	0.440283
ANPRT	0.0043652	0.00014033		0.00354612	0.00017635		0.00404465	0.00014612
ANS	0.0043652	0.00014033		0.00354612	0.00017635		0.00404465	0.00014612
AOXSr	0	0		0	0		0	0
APRAUR	2.735e-05	8.8e-07		2.221e-05	1.1e-06		2.534e-05	9.2e-07
ARGDC	0.0024499	7.876e-05		0.0019902	9.897e-05		0.00226999	8.201e-05
ARGSL	0.782284	0.470948		0.853181	0.545698		0.773769	0.467557
ARGSS	0.782284	0.470948		0.853181	0.545698		0.773769	0.467557
ARGTRS	0	0		0	0		0	0
ASADi	0.0524683	0.00168668		0.0426232	0.00211967		0.0486154	0.00175636
ASNN	0.270275	0.250723		0.291745	0.281368		0.274417	0.254861
ASNTRS	0	0		0	0		0	0
ASP1DC	3.527e-05	1.13e-06		2.865e-05	1.42e-06		3.268e-05	1.18e-06
ASPCT	0.0190947	0.00061383		0.0155118	0.00077141		0.0176925	0.00063919
ASPKi	0.0524683	0.00168668		0.0426232	0.00211967		0.0486154	0.00175636
ASPO6	0.00013947	4.48e-06		0.0001133	5.63e-06		0.00012923	4.67e-06
ASPTA	-0.928401	0.470955		-0.977877	0.54548		-0.909254	0.467339
ASPTRS	0	0		0	0		0	0
ATPS4rpp	3.50729	1.20992		3.73698	1.31988		3.5505	1.22364
ATPSu	15.0573	1.20461		15.3522	1.33217		15.078	1.22907
ATPPRT	0.00524391	0.00016857		0.00425995	0.00021185		0.00485883	0.00017554
BAMPPALDOX	0	0		0	0		0	0
BCAROHX	0.0001779	5.72e-06		0.00014452	7.19e-06		0.00016483	5.96e-06
BCAROHX2	0.0001779	5.72e-06		0.00014452	7.19e-06		0.00016483	5.96e-06
BCAROKE	0.00015418	4.96e-06		0.00012525	6.23e-06		0.00014286	5.16e-06
BILIRED	0	0		0	0		0	0
BKTIO_syn	0.0179934	0.0150009		0.021498	0.0176071		0.018297	0.0150195
BTS4	0	0		0	0		0	0
CAT	0.105415	0.0616154		0.108424	0.0649088		0.11749	0.0720789
CBFC2	16.6748	7.93425		16.6749	7.96601		16.3557	7.9334
CBFCpp	2.61143	1.81444		2.79601	1.99987		2.65735	1.87452
CBFCu	15.8287	7.90304		16.3415	7.9371		16.168	7.85664
CBFC2pp	2.6169	1.8218		2.80317	1.95771		2.64383	1.86803
CBMK	0.268875	0.26866		0.300168	0.312514		0.265106	0.268624
CBPS	0.156954	0.151113		0.15684	0.141152		0.151593	0.136103
CDPMEK	0.0109602	0.00035233		0.00890367	0.00044278		0.0324285	0.0146622
FQR	0.802969	0.768034		0.879649	0.885156		0.833103	0.841457
CHORM	0.0195619	0.00062885		0.0252716	0.00598053		0.0181254	0.00065483
CHORS	0.0240961	0.00077461		0.028955	0.00600646		0.0223266	0.00080661
CHPHYS	0.00129743	4.171e-05		0.00105398	5.242e-05		0.00120216	4.343e-05
COCHL	1.365e-05	4.4e-07		1.109e-05	5.5e-07		1.265e-05	4.6e-07
CPPPGO	0.00133841	4.303e-05		0.00108727	5.407e-05		0.00124013	4.48e-05
CPPPGO2	0	0		0	0		0	0
CS	0.64252	0.24757		0.660875	0.264165		0.645885	0.248224
CSND	0.24343	0.230364		0.257309	0.245836		0.240944	0.240734
CTPS1	0.958129	0.891495		1.03126	0.975803		0.977069	0.906497
CTPS2	0.444425	0.403149		0.463411	0.419308		0.448609	0.419099
CYO1b_syn	2.88991	2.4204		3.10531	2.62896		2.85911	2.36457
CYO1b2_syn	2.83467	2.35148		3.0063	2.55509		2.89823	2.44756
CYO1b2pp_syn	2.61143	1.81444		2.79601	1.99987		2.65735	1.87452
CYO1bpp_syn	2.87723	1.83008		3.08806	1.96026		2.91392	1.87752
CYPHYC	0.442618	0.446625		0.462285	0.447631		0.427449	0.402712
CYPHYS	0.448839	0.446535		0.468573	0.447482		0.433242	0.402698
CYRDAAT	1.365e-05	4.4e-07		1.109e-05	5.5e-07		1.265e-05	4.6e-07
CYRDAR	6.83e-06	2.2e-07		5.55e-06	2.8e-07		6.33e-06	2.3e-07
CYSS	0.00285513	9.178e-05		0.0023194	0.00011534		0.00264547	9.557e-05
CYSTA	0	0		0	0		0	0
CYSTRS	0	0		0	0		0	0
CYTBDpp	0.521694	0.463745		0.541558	0.473781		0.518052	0.469408
CYTBDu	0.537021	0.511601		0.590541	0.584623		0.557619	0.507625
CYTK1	0.20042	0.465377		0.217028	0.52353		0.229657	0.515705
DAPDC	0.011792	0.00037907		0.0095794	0.00047639		0.0109261	0.00039474
DAPE	0.0133366	0.00042873		0.0108342	0.00053879		0.0123573	0.00044644
DASYN160	0.00048959	1.574e-05		0.00039772	1.978e-05		0.00045364	1.639e-05
DASYN161	8.35e-06	2.7e-07		6.78e-06	3.4e-07		7.73e-06	2.8e-07
DASYN180	1.679e-05	5.4e-07		1.364e-05	6.8e-07		1.555e-05	5.6e-07
DASYN181	3.124e-05	1e-06		2.538e-05	1.26e-06		2.895e-05	1.05e-06
DASYN181(9)	3.124e-05	1e-06		2.538e-05	1.26e-06		2.895e-05	1.05e-06
DASYN182(9_12)	0.00031729	1.02e-05		0.00025775	1.282e-05		0.00029399	1.062e-05
DASYN183(6_9_12)	6e-08	0		5e-08	0		6e-08	0
DASYN183(9_12_15)	7.927e-05	2.55e-06		6.439e-05	3.2e-06		7.345e-05	2.65e-06
DASYN184(6_9_12_15)	6e-08	0		5e-08	0		6e-08	0
DB4PS	5.469e-05	1.76e-06		4.443e-05	2.21e-06		5.067e-05	1.83e-06
DBTSr	0	0		0	0		0	0
DCTPD	0.00081971	0.00045724		0.00065713	0.0003794		0.00075123	0.00042895
DCTPD2	1.14924	0.947846		1.22934	1.03478		1.17558	0.959516
DDPA	0.0240961	0.00077461		0.028955	0.00600646		0.0223266	0.00080661
DDPGA	0	0		0	0		0	0
DES_12	0.00702989	0.00022599		0.00571081	0.000284		0.00651366	0.00023532
DES_15	0.00035874	1.153e-05		0.00029143	1.449e-05		0.0003324	1.201e-05
DES_6	0.00013001	4.18e-06		0.00010561	5.25e-06		0.00012046	4.35e-06
DES_6B	0.00320607	0.00010306		0.00260449	0.00012952		0.00297064	0.00010732
DES_9	0.00761353	0.00024475		0.00618494	0.00030758		0.00705444	0.00025486
DGDG160	0.00127147	4.087e-05		0.00103289	5.137e-05		0.0011781	4.256e-05
DGDG161	9.391e-05	3.02e-06		7.629e-05	3.79e-06		8.701e-05	3.14e-06
DGDG180	2.175e-05	7e-07		1.767e-05	8.8e-07		2.015e-05	7.3e-07
DGDG181	2.842e-05	9.1e-07		2.309e-05	1.15e-06		2.633e-05	9.5e-07
DGDG181(9)	2.842e-05	9.1e-07		2.309e-05	1.15e-06		2.633e-05	9.5e-07
DGDG182(9_12)	0.0003246	1.043e-05		0.00026369	1.311e-05		0.00030076	1.087e-05
DGDG183(6_9_12)	0.00070605	2.27e-05		0.00057357	2.852e-05		0.00065421	2.363e-05
DGDG183(9_12_15)	9.27e-06	3e-07		7.53e-06	3.7e-07		8.59e-06	3.1e-07
DGDG184(6_9_12_15)	3.83e-05	1.23e-06		3.112e-05	1.55e-06		3.549e-05	1.28e-06
DHAD1	0.0511708	0.00164497		0.0415692	0.00206726		0.0474132	0.00171293
DHAD2	0.0176875	0.00056859		0.0143686	0.00071456		0.0163886	0.00059208
DHDPRy	0.0133366	0.00042873		0.0108342	0.00053879		0.0123573	0.00044644
DHDPS	0.0133366	0.00042873		0.0108342	0.00053879		0.0123573	0.00044644
DHFR	0.00167113	5.372e-05		0.00135756	6.751e-05		0.00154841	5.594e-05
DHFS	5.465e-05	1.76e-06		4.44e-05	2.21e-06		5.064e-05	1.83e-06
DHNPA	5.465e-05	1.76e-06		4.44e-05	2.21e-06		5.064e-05	1.83e-06
DHORD	0.0190947	0.00061383		0.0155118	0.00077141		0.0176925	0.00063919
DHORTS	-0.0190947	0.00061383		-0.0155118	0.00077141		-0.0176925	0.00063919
DHPPDA	2.735e-05	8.8e-07		2.221e-05	1.1e-06		2.534e-05	9.2e-07
DHQS	0.0240961	0.00077461		0.028955	0.00600646		0.0223266	0.00080661
DHQTi	0.0240961	0.00077461		0.028955	0.00600646		0.0223266	0.00080661
DMPPS_syn	0.00541666	0.00310787		0.00440925	0.00255767		0.0157109	0.0118362
DNMPPA	5.465e-05	1.76e-06		4.44e-05	2.21e-06		5.064e-05	1.83e-06
DNTPPA	5.465e-05	1.76e-06		4.44e-05	2.21e-06		5.064e-05	1.83e-06
DPCOAK	3.527e-05	1.13e-06		2.865e-05	1.42e-06		3.268e-05	1.18e-06
DPGM	0	0		0	0		0	0
POR	0.00129743	4.171e-05		0.00105398	5.242e-05		0.00120216	4.343e-05
DPR	3.527e-05	1.13e-06		2.865e-05	1.42e-06		3.268e-05	1.18e-06
DRBK	0	0		0	0		0	0
DRPA	0	0		0	0		0	0
DTMPK	0.00161648	5.196e-05		0.00131316	6.53e-05		0.00149777	5.411e-05
DVOCHR	0.00129743	4.171e-05		0.00105398	5.242e-05		0.00120216	4.343e-05
DXPRIi	0.0109602	0.00035233		0.00890367	0.00044278		0.0324285	0.0146622
DXPS	0.0109602	0.00035233		0.00890367	0.00044278		0.0324285	0.0146622
EAR100y	0.0241037	0.00077485		0.0195809	0.00097377		0.0223337	0.00080686
EAR120y	0.0241037	0.00077485		0.0195809	0.00097377		0.0223337	0.00080686
EAR121y	0.00134223	4.315e-05		0.00109037	5.422e-05		0.00124366	4.493e-05
EAR140y	0.0179253	0.00057624		0.0145618	0.00072417		0.016609	0.00060004
EAR141y	0.00134223	4.315e-05		0.00109037	5.422e-05		0.00124366	4.493e-05
EAR160y	0.0179253	0.00057624		0.0145618	0.00072417		0.016609	0.00060004
EAR161y	0.00134223	4.315e-05		0.00109037	5.422e-05		0.00124366	4.493e-05
EAR180y	0.00776437	0.0002496		0.00630748	0.00031367		0.0071942	0.00025991
EAR181y	0.00058364	1.876e-05		0.00047413	2.358e-05		0.00054078	1.954e-05
EAR40y	0.0254459	0.000818		0.0206713	0.00102799		0.0235773	0.0008518
EAR60y	0.0254459	0.000818		0.0206713	0.00102799		0.0235773	0.0008518
EAR80y	0.0254459	0.000818		0.0206713	0.00102799		0.0235773	0.0008518
EHGLAT	0	0		0	0		0	0
ENO	0.132226	0.664815		-0.0109483	0.715627		0.133744	0.661448
FBA	-2.59091	2.24277		-2.5348	2.32399		-2.6501	2.24226
FBA2	0	0		0	0		0	0
FBA3	-2.60217	2.24558		-2.57698	2.33873		-2.5527	2.23871
FBP	3.5932	2.23284		3.60804	2.25467		3.65117	2.20794
FCLT	4.098e-05	1.32e-06		3.329e-05	1.66e-06		3.797e-05	1.37e-06
FMETTRS	0	0		0	0		0	0
FMNAT	1.367e-05	4.4e-07		1.111e-05	5.5e-07		1.267e-05	4.6e-07
FNOR	22.9608	2.85037		23.2952	3.07819		23.0907	2.85272
FOLD3	5.465e-05	1.76e-06		4.44e-05	2.21e-06		5.064e-05	1.83e-06
FOMETR	0	0		0	0		0	0
FRTT	0.00271056	8.714e-05		0.00220196	0.0001095		0.0080798	0.00366558
FTHFD	1.08107	0.899323		1.18371	1.01629		1.12713	0.928162
FTHFLi	0.870519	0.882303		0.952424	1.00578		0.908255	0.915759
FUM	1.30577	0.520064		1.40746	0.593995		1.29637	0.522126
G1PACT	0.00617839	0.00019861		0.00501909	0.0002496		0.00572469	0.00020682
G1PTT	0	0		0	0		0	0
G1SATi	0.0108165	0.00034771		0.00878692	0.00043698		0.0100222	0.00036208
ABTA	0.268764	0.210184		0.296064	0.237472		0.271887	0.214194
G3PAT160	0.00508046	0.00016332		0.00412718	0.00020525		0.00470739	0.00017007
G3PAT161	0.00037929	1.219e-05		0.00030812	1.532e-05		0.00035144	1.27e-05
G3PAT180	7.542e-05	2.42e-06		6.127e-05	3.05e-06		6.988e-05	2.52e-06
G3PAT181	0.00029182	9.38e-06		0.00023706	1.179e-05		0.00027039	9.77e-06
G3PAT181(9)	0.00029182	9.38e-06		0.00023706	1.179e-05		0.00027039	9.77e-06
G3PAT182(9_12)	0.00173254	5.57e-05		0.00140745	6.999e-05		0.00160531	5.8e-05
G3PAT183(6_9_12)	6.5e-05	2.09e-06		5.281e-05	2.63e-06		6.023e-05	2.18e-06
G3PAT183(9_12_15)	0.00011437	3.68e-06		9.291e-05	4.62e-06		0.00010597	3.83e-06
G3PAT184(6_9_12_15)	0.00160304	5.153e-05		0.00130224	6.476e-05		0.00148532	5.366e-05
G3PD	0	0		0	0		0	0
G3PD2	0.11061	0.106405		0.122651	0.117365		0.115541	0.107249
G5SD	0.954669	0.827383		1.0825	0.942675		0.99053	0.82655
G6PBDH	0.467155	0.427153		0.499073	0.455261		0.467737	0.398566
G6PDH2	0.455627	0.388197		0.478745	0.421976		0.451562	0.398641
GALK	0	0		0	0		0	0
GALU	0.0111821	0.00035947		0.0184641	0.00594716		0.0103609	0.00037432
GAPDi	2.24038	1.92142		2.43876	2.15213		2.29029	1.90806
GAPDi(nadp)	14.2057	2.32202		14.1462	2.55441		14.2967	2.32122
GARFT	0.0198405	0.0006378		0.0161177	0.00080154		0.0183835	0.00066416
GCATENEC	0.0005416	1.741e-05		0.00043998	2.188e-05		0.00050183	1.813e-05
GF6PTA	0.00617839	0.00019861		0.00501909	0.0002496		0.00572469	0.00020682
GFUCS	0	0		0	0		0	0
GHMT2r	0.0641452	0.115034		0.0619934	0.124301		0.0614911	0.116154
GK1	0.447632	0.444837		0.475424	0.50454		0.439198	0.425526
GLBRAN2	0.880417	0.873605		0.970629	1.02437		0.915543	0.941101
GLCP	0.89187	0.917978		0.950373	1.05495		0.878769	0.873482
GLCP2	0.880417	0.873605		0.970629	1.02437		0.915543	0.941101
GLCS1	1.78516	1.25053		1.93146	1.44739		1.80624	1.26734
GLGC	1.78516	1.25053		1.93146	1.44739		1.80624	1.26734
GLMS_syn	0.882144	0.853878		0.970985	1.03823		0.882854	0.892286
GLNS	3.89554	1.66432		4.26247	2.03011		3.92908	1.71987
GLNTRAT	0	0		0	0		0	0
GLU5K	0.954669	0.827383		1.0825	0.942675		0.99053	0.82655
GLUCYS	1.365e-05	4.4e-07		1.109e-05	5.5e-07		1.265e-05	4.6e-07
GLUDC	0.268764	0.210184		0.296064	0.237472		0.271887	0.214194
GLUDy	0.286522	1.54875		0.507511	1.89815		0.351146	1.55087
GLUN	0.886998	0.878876		0.980346	1.04462		0.900557	0.925779
GLUPRT	0.0198405	0.0006378		0.0161177	0.00080154		0.0183835	0.00066416
GLUR	-0.0015446	4.965e-05		-0.00125477	6.24e-05		-0.00143117	5.171e-05
GLUSx	1.16716	1.14003		1.32803	1.39188		1.18987	1.12272
GLUTRR	0.0108165	0.00034771		0.00878692	0.00043698		0.0100222	0.00036208
GLUTRS	0.0108165	0.00034771		0.00878692	0.00043698		0.0100222	0.00036208
GLXCL	0.0638465	0.0536633		0.0671274	0.0571845		0.0700928	0.0602908
GLYALDDr	-0.121218	0.106393		-0.131268	0.117355		-0.125369	0.107235
GLYCDx	0	0		0	0		0	0
GLYCK	0.0977868	0.0826447		0.090801	0.0749008		0.101381	0.0805858
GLYCL	508.703	284.512		508.448	282.704		499.191	285.725
GLYCL_2	508.456	284.512		508.183	282.702		498.936	285.726
GLYCTO1	0.14194	0.110174		0.147735	0.114163		0.166075	0.129709
GLYCTO_syn	0.259194	0.175108		0.276102	0.188894		0.256396	0.171436
GLYK	0.121218	0.106393		0.131268	0.117355		0.125369	0.107235
GLYOX	0.257519	0.245179		0.27524	0.268555		0.252963	0.245473
GLYTRS	0	0		0	0		0	0
GMAND	0	0		0	0		0	0
GMPS	0.0049359	0.00275475		0.00403855	0.0022418		0.00453946	0.00257185
GMPS2	0.00473904	0.00274959		0.003821	0.0022357		0.00442501	0.0025723
GND	0.470038	0.420762		0.49525	0.458259		0.460701	0.398628
GRTT	0.00274115	8.812e-05		0.0022268	0.00011074		0.00810814	0.00366556
GTHP	0	0		0	0		0	0
GTHRDH_syn	0	0		0	0		0	0
GTHS	1.365e-05	4.4e-07		1.109e-05	5.5e-07		1.265e-05	4.6e-07
GTPCI	5.465e-05	1.76e-06		4.44e-05	2.21e-06		5.064e-05	1.83e-06
GTPCII	2.735e-05	8.8e-07		2.221e-05	1.1e-06		2.534e-05	9.2e-07
GUACYC	0	0		0	0		0	0
H2ASE_syn	0.340681	0.343755		0.366537	0.371196		0.336608	0.325292
HCO3E	-6.40082	2.00411		-6.3194	2.22156		-6.30587	2.02981
HEMEAS	1.365e-05	4.4e-07		1.109e-05	5.5e-07		1.265e-05	4.6e-07
HEMEOS	2.731e-05	8.8e-07		2.218e-05	1.1e-06		2.53e-05	9.1e-07
HEX7	0	0		0	0		0	0
HGPHT	3.159e-05	1.02e-06		2.566e-05	1.28e-06		2.927e-05	1.06e-06
HIBD_syn	0	0		0	0		0	0
HISTD	0.00524391	0.00016857		0.00425995	0.00021185		0.00485883	0.00017554
HISTP	0.00524391	0.00016857		0.00425995	0.00021185		0.00485883	0.00017554
HISTRS	0	0		0	0		0	0
HMBS	0.00135206	4.346e-05		0.00109837	5.462e-05		0.00125278	4.526e-05
HOXG	0	0		0	0		0	0
HPPK	5.465e-05	1.76e-06		4.44e-05	2.21e-06		5.064e-05	1.83e-06
HPROa	0	0		0	0		0	0
HPROb	0	0		0	0		0	0
HPYRR2_syn	0.155158	0.122439		0.154941	0.128823		0.156658	0.120536
HSDx	-0.0391316	0.00125795		-0.0317891	0.00158089		-0.0362581	0.00130992
HSK	0.0331777	0.00106655		0.0269523	0.00134035		0.0307413	0.00111061
HSTPT	0.00524391	0.00016857		0.00425995	0.00021185		0.00485883	0.00017554
ICDHy	0.627378	0.247156		0.648725	0.264019		0.631711	0.24828
ICHORS	0.00010068	3.24e-06		8.179e-05	4.07e-06		9.329e-05	3.37e-06
IG3PS	0.00524391	0.00016857		0.00425995	0.00021185		0.00485883	0.00017554
IGPDH	0.00524391	0.00016857		0.00425995	0.00021185		0.00485883	0.00017554
IGPS	0.0043652	0.00014033		0.00354612	0.00017635		0.00404465	0.00014612
ILETA	-0.0176875	0.00056859		-0.0143686	0.00071456		-0.0163886	0.00059208
ILETRS	0	0		0	0		0	0
IMACTD	0	0		0	0		0	0
IMPC	-0.0250844	0.00080638		-0.0203776	0.00101339		-0.0232424	0.00083969
IMPD	0.00967494	0.00031102		0.00785955	0.00039086		0.00896447	0.00032387
IPDDI	-0.00267551	0.00310614		-0.00218245	0.00254901		-0.00760276	0.0102124
IPDPS_syn	0.00554356	0.00311592		0.00449441	0.00255184		0.0167176	0.0125746
IPMD	0.032144	0.00103332		0.0261126	0.00129859		0.0297836	0.00107601
IPPMIa	-0.032144	0.00103332		-0.0261126	0.00129859		-0.0297836	0.00107601
IPPS	0.032144	0.00103332		0.0261126	0.00129859		0.0297836	0.00107601
KARA1i	0.0511708	0.00164497		0.0415692	0.00206726		0.0474132	0.00171293
KARA2i	0.0176875	0.00056859		0.0143686	0.00071456		0.0163886	0.00059208
KAS14	0.0127666	0.00721056		0.0102282	0.00587393		0.0118244	0.00680807
KAS15	0.0126793	0.00720369		0.0104431	0.0058615		0.011753	0.00679558
LALDO	0	0		0	0		0	0
LCARS	0	0		0	0		0	0
LDH_D	0.257519	0.245179		0.27524	0.268555		0.252963	0.245473
LEUTA	499.225	286.689		493.86	284.304		497.703	284.225
LEUTAi	499.257	286.689		493.886	284.304		497.733	284.225
LEUTRS	0	0		0	0		0	0
LPADSS	0.0015446	4.965e-05		0.00125477	6.24e-05		0.00143117	5.171e-05
LYCOPC	0.00064043	2.059e-05		0.00052026	2.587e-05		0.0005934	2.144e-05
LYSDC	0	0		0	0		0	0
LYSTRS	0	0		0	0		0	0
MALT	0	0		0	0		0	0
MAN1PT	0	0		0	0		0	0
MAN1PT2	0	0		0	0		0	0
MAN6PI	0	0		0	0		0	0
MCOATA	0.180291	0.00579574		0.146462	0.00728361		0.167052	0.0060352
MDH	0.788131	0.707284		0.855376	0.802485		0.756948	0.727919
ME1	0.492615	0.463904		0.525968	0.531261		0.515775	0.49373
MECDPDH_syn	0.0109602	0.00035233		0.00890367	0.00044278		0.0324285	0.0146622
MECDPS	0.0109602	0.00035233		0.00890367	0.00044278		0.0324285	0.0146622
MEPCT	0.0109602	0.00035233		0.00890367	0.00044278		0.0324285	0.0146622
METAT	0.0487254	0.0419397		0.0534047	0.0468564		0.0493164	0.0420054
METS	0.0542528	0.0419365		0.0578949	0.0468511		0.0544379	0.0420015
METTRS	0	0		0	0		0	0
MGDG160	0.00312838	0.00010057		0.00254138	0.00012638		0.00289865	0.00010472
MGDG161	0.00020199	6.49e-06		0.00016409	8.16e-06		0.00018716	6.76e-06
MGDG180	2.653e-05	8.5e-07		2.155e-05	1.07e-06		2.458e-05	8.9e-07
MGDG181	7.272e-05	2.34e-06		5.907e-05	2.94e-06		6.738e-05	2.43e-06
MGDG181(9)	7.272e-05	2.34e-06		5.907e-05	2.94e-06		6.738e-05	2.43e-06
MGDG182(9_12)	0.00091587	2.944e-05		0.00074402	3.7e-05		0.00084861	3.066e-05
MGDG183(6_9_12)	0.00158752	5.103e-05		0.00128964	6.413e-05		0.00147094	5.314e-05
MGDG183(9_12_15)	1.37e-05	4.4e-07		1.113e-05	5.5e-07		1.269e-05	4.6e-07
MGDG184(6_9_12_15)	6.488e-05	2.09e-06		5.271e-05	2.62e-06		6.012e-05	2.17e-06
MGSA	0.257519	0.245179		0.27524	0.268555		0.252963	0.245473
LGTHL	0.257519	0.245179		0.27524	0.268555		0.252963	0.245473
MI1PP	0	0		0	0		0	0
MI1PS	0	0		0	0		0	0
MOHMT	3.527e-05	1.13e-06		2.865e-05	1.42e-06		3.268e-05	1.18e-06
MPBQ	1.7e-05	5.5e-07		1.381e-05	6.9e-07		1.575e-05	5.7e-07
MPML	0.00129743	4.171e-05		0.00105398	5.242e-05		0.00120216	4.343e-05
MPOMC1	0.00058865	0.00035909		0.00037505	0.00025833		0.00058037	0.00034332
MPOMC2	0.00070878	0.00036051		0.00067894	0.00026313		0.00062179	0.00034431
MPOMMM	0.00050595	0.00034337		0.00012449	9.243e-05		0.00052643	0.00033173
MPOMMM2	0.00079148	0.00034463		0.00092949	0.00010617		0.00067572	0.00033408
MPOMOR	0.00049711	0.00033199		0.00021759	0.00015875		0.00050051	0.00032359
MPOMOR2	0.00080032	0.00033479		0.0008364	0.00016762		0.00070165	0.00032507
MPOMT	0.00129743	4.171e-05		0.00105398	5.242e-05		0.00120216	4.343e-05
MTHFC	0.255485	0.170305		0.267792	0.180191		0.260517	0.174612
MTHFD	0.132474	0.122377		0.143051	0.137638		0.13658	0.129864
MTHFD2i	0.123011	0.120178		0.124741	0.11683		0.123937	0.120334
MTHFR2	0.0542665	0.0419365		0.057906	0.0468511		0.0544505	0.0420015
NABTNO	0	0		0	0		0	0
NDH1_2p	2.55913	1.78804		2.7869	1.90394		2.6371	1.77823
NDH2_syn	1.12716	1.03663		1.20365	1.1204		1.08087	0.985449
NDH1_1u	1.874	1.6822		1.97193	1.81832		1.93411	1.69867
NDH1_2u	3.85414	2.66969		4.06332	2.92434		3.86207	2.65913
NADH5	0	0		0	0		0	0
NADK	2.735e-05	8.8e-07		2.222e-05	1.1e-06		2.534e-05	9.2e-07
NDH1_1p	1.42791	1.16564		1.55647	1.2886		1.46195	1.21697
NADS2	0.00013947	4.48e-06		0.0001133	5.63e-06		0.00012923	4.67e-06
NADTRHD	2.30196	1.91903		2.44065	2.11782		2.2703	1.94348
NAR_syn	0.583001	0.0322484		0.489156	0.0354579		0.540332	0.0316462
NDPK1	-0.41628	0.999095		-0.498915	1.15225		-0.409968	0.989657
NDPK10	0	0		0	0		0	0
NDPK2	-0.141708	0.966436		-0.188098	1.16599		-0.170438	1.03568
NDPK3	-0.690089	1.03467		-0.766477	1.28094		-0.679418	1.10307
NDPK4	0.00161648	5.196e-05		0.00131316	6.53e-05		0.00149777	5.411e-05
NDPK5	0.00147505	4.742e-05		0.00119827	5.959e-05		0.00136673	4.938e-05
NDPK6	-0.00081971	0.00045724		-0.00065713	0.0003794		-0.00075123	0.00042895
NDPK7	0.00229047	0.00046316		0.00185192	0.00038964		0.00211399	0.00043534
NDPK8	0.00161091	5.179e-05		0.00130864	6.508e-05		0.00149261	5.392e-05
NDPK9	-0.876446	0.857204		-0.962007	1.04804		-0.89348	0.95204
NNATr	0.00013947	4.48e-06		0.0001133	5.63e-06		0.00012923	4.67e-06
NNDPR	0.00013947	4.48e-06		0.0001133	5.63e-06		0.00012923	4.67e-06
NMNAT	0.198921	0.183372		0.218248	0.210952		0.209499	0.197515
NMNS	0.198921	0.183372		0.218248	0.210952		0.209499	0.197515
NADN	0.198921	0.183372		0.218248	0.210952		0.209499	0.197515
NOR_syn	0.583001	0.0322484		0.489156	0.0354579		0.540332	0.0316462
NPHS	0.00010068	3.24e-06		8.179e-05	4.07e-06		9.329e-05	3.37e-06
NTPTP1	0	0		0	0		0	0
OCBT	0.406735	0.303229		0.441497	0.340573		0.399006	0.299344
OMPDC	0.0190947	0.00061383		0.0155118	0.00077141		0.0176925	0.00063919
OPHBDC	0	0		0	0		0	0
ORNTA	0.965692	0.818506		1.08398	0.941213		1.02487	0.888811
ORNTACr	0.988565	0.818518		1.10379	0.941029		1.04609	0.888667
ORPT	-0.0190947	0.00061383		-0.0155118	0.00077141		-0.0176925	0.00063919
OXGDC2	0.00010068	3.24e-06		8.179e-05	4.07e-06		9.329e-05	3.37e-06
P5CD	0.96747	0.848503		1.08159	0.931001		1.00928	0.865567
P5CR	0.00728841	0.00415925		0.00584902	0.00337528		0.00668924	0.00386833
P5CRx	0.00716755	0.00415394		0.00589445	0.00336018		0.00670518	0.00386136
PANTS	3.527e-05	1.13e-06		2.865e-05	1.42e-06		3.268e-05	1.18e-06
PAPA160	0.00459087	0.00014758		0.00372945	0.00018547		0.00425375	0.00015368
PAPA161	0.00037095	1.192e-05		0.00030134	1.499e-05		0.00034371	1.242e-05
PAPA180	5.863e-05	1.88e-06		4.763e-05	2.37e-06		5.433e-05	1.96e-06
PAPA181	0.00026058	8.38e-06		0.00021169	1.053e-05		0.00024144	8.72e-06
PAPA181(9)	0.00026058	8.38e-06		0.00021169	1.053e-05		0.00024144	8.72e-06
PAPA182(9_12)	0.00141525	4.55e-05		0.00114969	5.717e-05		0.00131132	4.738e-05
PAPA183(6_9_12)	0.00160297	5.153e-05		0.0013022	6.476e-05		0.00148526	5.366e-05
PAPA183(9_12_15)	3.51e-05	1.13e-06		2.851e-05	1.42e-06		3.252e-05	1.17e-06
PAPA184(6_9_12_15)	6.494e-05	2.09e-06		5.276e-05	2.62e-06		6.017e-05	2.17e-06
PAPPT3	0.0015446	4.965e-05		0.00125477	6.24e-05		0.00143117	5.171e-05
PAPSR	0.0113847	0.00036598		0.00924848	0.00045993		0.0105487	0.0003811
PC11M	1.365e-05	4.4e-07		1.109e-05	5.5e-07		1.265e-05	4.6e-07
PC17M	1.365e-05	4.4e-07		1.109e-05	5.5e-07		1.265e-05	4.6e-07
PC20M	1.365e-05	4.4e-07		1.109e-05	5.5e-07		1.265e-05	4.6e-07
PC6AR	1.365e-05	4.4e-07		1.109e-05	5.5e-07		1.265e-05	4.6e-07
PC6YM	1.365e-05	4.4e-07		1.109e-05	5.5e-07		1.265e-05	4.6e-07
PC8XM	1.365e-05	4.4e-07		1.109e-05	5.5e-07		1.265e-05	4.6e-07
PDH	0.221753	0.183786		0.205268	0.160437		0.218024	0.179018
PDHa	0.228651	0.188895		0.224797	0.184898		0.232886	0.192374
PDHbr	0.228651	0.188895		0.224797	0.184898		0.232886	0.192374
PDHcr	0.228651	0.188895		0.224797	0.184898		0.232886	0.192374
POR_syn	0.252391	0.202581		0.255096	0.214627		0.251231	0.207356
PDX5PO	0	0		0	0		0	0
PDX5PS	0	0		0	0		0	0
PFK	1.00229	1.00633		1.07325	1.07773		1.00108	0.969249
PFK_2	0	0		0	0		0	0
PGAMT	-0.00617839	0.00019861		-0.00501909	0.0002496		-0.00572469	0.00020682
PGCD	0.62939	0.40512		0.64001	0.441268		0.622396	0.39054
PGI	-0.479685	0.388186		-0.507669	0.421969		-0.473853	0.398637
PGI2	-0.467155	0.427153		-0.499073	0.455261		-0.467737	0.398566
PGK	11.9653	1.48443		11.7074	1.59204		12.0064	1.45679
PGL	0.922781	0.526155		0.977818	0.56898		0.919298	0.512829
PGLYCP	0.40108	0.168603		0.423793	0.183082		0.422421	0.169709
PGM	-0.132226	0.664815		0.0109483	0.715627		-0.133744	0.661448
PGMT	-0.0240584	0.0007734		-0.0289244	0.00600623		-0.0222917	0.00080535
PGPP160	0.00048959	1.574e-05		0.00039772	1.978e-05		0.00045364	1.639e-05
PGPP161	8.35e-06	2.7e-07		6.78e-06	3.4e-07		7.73e-06	2.8e-07
PGPP180	1.679e-05	5.4e-07		1.364e-05	6.8e-07		1.555e-05	5.6e-07
PGPP181	3.124e-05	1e-06		2.538e-05	1.26e-06		2.895e-05	1.05e-06
PGPP181(9)	3.124e-05	1e-06		2.538e-05	1.26e-06		2.895e-05	1.05e-06
PGPP182(9_12)	0.00031729	1.02e-05		0.00025775	1.282e-05		0.00029399	1.062e-05
PGPP183(6_9_12)	6e-08	0		5e-08	0		6e-08	0
PGPP183(9_12_15)	7.927e-05	2.55e-06		6.439e-05	3.2e-06		7.345e-05	2.65e-06
PGPP184(6_9_12_15)	6e-08	0		5e-08	0		6e-08	0
PGSA160	0.00048959	1.574e-05		0.00039772	1.978e-05		0.00045364	1.639e-05
PGSA161	8.35e-06	2.7e-07		6.78e-06	3.4e-07		7.73e-06	2.8e-07
PGSA180	1.679e-05	5.4e-07		1.364e-05	6.8e-07		1.555e-05	5.6e-07
PGSA181	3.124e-05	1e-06		2.538e-05	1.26e-06		2.895e-05	1.05e-06
PGSA181(9)	3.124e-05	1e-06		2.538e-05	1.26e-06		2.895e-05	1.05e-06
PGSA182(9_12)	0.00031729	1.02e-05		0.00025775	1.282e-05		0.00029399	1.062e-05
PGSA183(6_9_12)	6e-08	0		5e-08	0		6e-08	0
PGSA183(9_12_15)	7.927e-05	2.55e-06		6.439e-05	3.2e-06		7.345e-05	2.65e-06
PGSA184(6_9_12_15)	6e-08	0		5e-08	0		6e-08	0
PHBS_syn	0.0179934	0.0150009		0.021498	0.0176071		0.018297	0.0150195
PHCD	0	0		0	0		0	0
PHETA1	-0.00497121	0.0031127		-0.00425071	0.002572		-0.00457831	0.00289857
PHETRS	0	0		0	0		0	0
PHYTEDH1	0.00032418	0.00018259		0.0002622	0.0001489		0.0002946	0.00016851
PHYTEDH2	0.00031626	0.00018232		0.00025807	0.00014895		0.00029881	0.00016836
PHYTES	0.00064043	2.059e-05		0.00052026	2.587e-05		0.0005934	2.144e-05
PHYTES2	0.00064043	2.059e-05		0.00052026	2.587e-05		0.0005934	2.144e-05
PHYTFDH1	0.00032506	0.00018087		0.00025928	0.00014807		0.0003005	0.0001697
PHYTFDH2	0.00031538	0.00018153		0.00026098	0.00014729		0.0002929	0.00016957
PMANM	0	0		0	0		0	0
PMDPHT	2.735e-05	8.8e-07		2.221e-05	1.1e-06		2.534e-05	9.2e-07
PNTK	3.527e-05	1.13e-06		2.865e-05	1.42e-06		3.268e-05	1.18e-06
PPA	6.80517	1.7563		7.34687	2.06609		6.87349	1.78242
PPBNGS	0.00540826	0.00017386		0.00439346	0.00021849		0.00501111	0.00018104
PPC	0.775479	0.463995		0.772674	0.532127		0.791347	0.494101
PPCDC	3.527e-05	1.13e-06		2.865e-05	1.42e-06		3.268e-05	1.18e-06
PPK2r	-1.365e-05	4.4e-07		-1.109e-05	5.5e-07		-1.265e-05	4.6e-07
PPM	0.490172	0.442894		0.531615	0.481379		0.48236	0.418304
PPNCL	3.527e-05	1.13e-06		2.865e-05	1.42e-06		3.268e-05	1.18e-06
PPND	0	0		0	0		0	0
PPNDH	0.00497121	0.0031127		0.00425071	0.002572		0.00457831	0.00289857
PPOR	0	0		0	0		0	0
PPPGO	0.00133841	4.303e-05		0.00108727	5.407e-05		0.00124013	4.48e-05
PPS	5.08451	1.98546		5.66716	2.39227		5.16163	2.0661
PPTGF_Syn	0.0015446	4.965e-05		0.00125477	6.24e-05		0.00143117	5.171e-05
PPTGS_Syn	0.0015446	4.965e-05		0.00125477	6.24e-05		0.00143117	5.171e-05
DPPS	3.28e-06	1.1e-07		2.66e-06	1.3e-07		3.04e-06	1.1e-07
UDPDPS	3.28e-06	1.1e-07		2.66e-06	1.3e-07		3.04e-06	1.1e-07
PRAGS	0.0198405	0.0006378		0.0161177	0.00080154		0.0183835	0.00066416
PRAIi	0.0043652	0.00014033		0.00354612	0.00017635		0.00404465	0.00014612
PRAIS	0.0198405	0.0006378		0.0161177	0.00080154		0.0183835	0.00066416
PRAMPC	0.00524391	0.00016857		0.00425995	0.00021185		0.00485883	0.00017554
PRASCS	0.0198405	0.0006378		0.0161177	0.00080154		0.0183835	0.00066416
PRATPP	0.00524391	0.00016857		0.00425995	0.00021185		0.00485883	0.00017554
PRFGS	0.0198405	0.0006378		0.0161177	0.00080154		0.0183835	0.00066416
PRMICIi	0.00524391	0.00016857		0.00425995	0.00021185		0.00485883	0.00017554
PROD2	0	0		0	0		0	0
PROTRS	0	0		0	0		0	0
PRPPS	1.41157	0.656327		1.51151	0.726984		1.42012	0.664468
PRUK	6.51512	0.848514		6.33472	0.910319		6.54179	0.838911
PSCVTi	0.0240961	0.00077461		0.028955	0.00600646		0.0223266	0.00080661
PSI	12.994	7.73252		13.3352	7.75539		13.2697	7.76626
PSI_2	13.7849	7.80946		13.5696	7.79059		13.4966	7.77225
PSII	23.2211	2.67071		23.0952	2.87745		23.2337	2.64603
PTAr	0.638601	0.895794		0.750439	1.11529		0.653704	0.866063
PTHPS	0	0		0	0		0	0
PTPAT	3.527e-05	1.13e-06		2.865e-05	1.42e-06		3.268e-05	1.18e-06
PUNP1	0.490172	0.442894		0.531615	0.481379		0.48236	0.418304
PUTA3	0.938435	0.782176		1.07313	0.93424		0.992722	0.851767
PYAM5PO	0	0		0	0		0	0
PYDXNO	0	0		0	0		0	0
PYDXO	0	0		0	0		0	0
PYK	0.885073	0.876069		0.944167	1.02847		0.90992	0.935041
PYK2	0.863899	0.827499		0.950854	1.02606		0.885473	0.893791
PYK3	0.877847	0.886702		0.985658	1.02525		0.862077	0.882225
PYK4	0.888254	0.91419		0.981682	1.16328		0.906994	0.96685
PYK5	0.876446	0.857204		0.962007	1.04804		0.89348	0.95204
QULNS	0.00013947	4.48e-06		0.0001133	5.63e-06		0.00012923	4.67e-06
R05217	1.365e-05	4.4e-07		1.109e-05	5.5e-07		1.265e-05	4.6e-07
R05219	1.365e-05	4.4e-07		1.109e-05	5.5e-07		1.265e-05	4.6e-07
R05224	1.365e-05	4.4e-07		1.109e-05	5.5e-07		1.265e-05	4.6e-07
RBCh	0.40108	0.168603		0.423793	0.183082		0.422421	0.169709
RBFK	0.873787	0.866653		0.952013	1.03736		0.868228	0.852772
RBFSa	5.469e-05	1.76e-06		4.443e-05	2.21e-06		5.067e-05	1.83e-06
RBFSb	2.735e-05	8.8e-07		2.221e-05	1.1e-06		2.534e-05	9.2e-07
RBK	0.24343	0.230364		0.257309	0.245836		0.240944	0.240734
RBPC	6.11404	0.829254		5.91093	0.888663		6.11937	0.815832
RNDR1	0.00161091	5.179e-05		0.00130864	6.508e-05		0.00149261	5.392e-05
RNDR2	0.00147505	4.742e-05		0.00119827	5.959e-05		0.00136673	4.938e-05
RNDR3	0.00229047	0.00046316		0.00185192	0.00038964		0.00211399	0.00043534
RNDR4	0.00079677	0.00045633		0.00065604	0.00037873		0.00074654	0.00042839
RPE	-3.98625	0.511656		-3.84387	0.541556		-4.01006	0.518298
RPI	2.05889	0.269031		1.99565	0.288272		2.07109	0.269545
SADT	0.0113847	0.00036598		0.00924848	0.00045993		0.0105487	0.0003811
SBP	3.57765	2.20552		3.64719	2.26307		3.57605	2.23979
SDPDS	0.0133366	0.00042873		0.0108342	0.00053879		0.0123573	0.00044644
SDPTA	-0.0133366	0.00042873		-0.0108342	0.00053879		-0.0123573	0.00044644
ARGD	0.37555	0.367219		0.411684	0.433394		0.374762	0.366885
SER_AL	0.386511	0.392965		0.403923	0.427033		0.382403	0.374241
SERATi	0.00285513	9.178e-05		0.0023194	0.00011534		0.00264547	9.557e-05
SERTRS	0	0		0	0		0	0
SHK3D	0.0240961	0.00077461		0.028955	0.00600646		0.0223266	0.00080661
SHKK	0.0240961	0.00077461		0.028955	0.00600646		0.0223266	0.00080661
ADMDC	0.00041292	1.327e-05		0.00033544	1.668e-05		0.0003826	1.382e-05
SPMS	0.00041292	1.327e-05		0.00033544	1.668e-05		0.0003826	1.382e-05
SPT_syn	0.155158	0.122439		0.154941	0.128823		0.156658	0.120536
SPT_syn2	0.0686281	0.085011		0.0811527	0.0991031		0.0745445	0.0882802
SQD1	0.00257558	8.28e-05		0.00209231	0.00010405		0.00238645	8.622e-05
SQD2_160	0.00146249	4.701e-05		0.00118807	5.908e-05		0.0013551	4.896e-05
SQD2_161	0.00016896	5.43e-06		0.00013726	6.83e-06		0.00015655	5.66e-06
SQD2_183_6_9_12	1.546e-05	5e-07		1.256e-05	6.2e-07		1.432e-05	5.2e-07
SQD2_180	3.21e-05	1.03e-06		2.608e-05	1.3e-06		2.975e-05	1.07e-06
SQD2_181	0.00018786	6.04e-06		0.00015261	7.59e-06		0.00017407	6.29e-06
SQD2_181_9	0.00018786	6.04e-06		0.00015261	7.59e-06		0.00017407	6.29e-06
SQD2_182_9_12	0.00049938	1.605e-05		0.00040568	2.017e-05		0.00046271	1.672e-05
SQD2_183_9_12_15	2.14e-05	6.9e-07		1.739e-05	8.6e-07		1.983e-05	7.2e-07
SQD2_184_6_9_12_15	6e-08	0		5e-08	0		6e-08	0
SSALyr	0.530431	0.24746		0.564687	0.264267		0.537074	0.247703
SUCBZL	0.00010068	3.24e-06		8.179e-05	4.07e-06		9.329e-05	3.37e-06
SUCBZS	0.00010068	3.24e-06		8.179e-05	4.07e-06		9.329e-05	3.37e-06
SUCDu_syn	0.256865	0.202717		0.278131	0.221922		0.261788	0.205067
SUCDi	0	0		0	0		0	0
SUCDpp_syn	0.255585	0.201974		0.268984	0.21714		0.255985	0.197118
SUCOAS	0.0133426	0.00042892		0.0108391	0.00053903		0.0123629	0.00044664
SULR_syn	0.00880909	0.00028318		0.00715617	0.00035588		0.00816221	0.00029488
T2DECAI	0.00134223	4.315e-05		0.00109037	5.422e-05		0.00124366	4.493e-05
TALA	0.494188	2.23961		0.54145	2.31619		0.436122	2.22774
TDPDRE	0	0		0	0		0	0
TDPDRR	0	0		0	0		0	0
TDPGDH	0	0		0	0		0	0
THDPS	0.0133366	0.00042873		0.0108342	0.00053879		0.0123573	0.00044644
THFGLUS	0	0		0	0		0	0
THRD_L	0.0176875	0.00056859		0.0143686	0.00071456		0.0163886	0.00059208
THRPD	1.365e-05	4.4e-07		1.109e-05	5.5e-07		1.265e-05	4.6e-07
THRPS	1.365e-05	4.4e-07		1.109e-05	5.5e-07		1.265e-05	4.6e-07
THRS	0.0331777	0.00106655		0.0269523	0.00134035		0.0307413	0.00111061
THRTRS	0	0		0	0		0	0
THZPSN	0	0		0	0		0	0
THZSN	0	0		0	0		0	0
TKT1	-2.10798	0.269096		-2.03553	0.288397		-2.11658	0.269621
TKT2	-1.87826	0.283584		-1.80834	0.293394		-1.89348	0.286077
TMDK1	0	0		0	0		0	0
TMK	0	0		0	0		0	0
TMPKr	0	0		0	0		0	0
TMPPP	0	0		0	0		0	0
TOCOPHOM1	1.612e-05	5.2e-07		1.309e-05	6.5e-07		1.493e-05	5.4e-07
TOCOPHOM2	8.9e-07	3e-08		7.2e-07	4e-08		8.2e-07	3e-08
TOCOPHS1	1.7e-05	5.5e-07		1.381e-05	6.9e-07		1.575e-05	5.7e-07
TOCOPHS2	1.459e-05	4.7e-07		1.185e-05	5.9e-07		1.352e-05	4.9e-07
TPI	-5.34013	0.738242		-5.26448	0.791258		-5.34035	0.724799
TRDR	0.00885105	0.00497734		0.00721353	0.00405066		0.00814165	0.00461943
TRPS1	0.0043652	0.00014033		0.00354612	0.00017635		0.00404465	0.00014612
TRPTRS	0	0		0	0		0	0
TRSARr	0.0638465	0.0536633		0.0671274	0.0571845		0.0700928	0.0602908
TYRTA	3.159e-05	1.02e-06		2.566e-05	1.28e-06		2.927e-05	1.06e-06
TYRTRS	0	0		0	0		0	0
U23GAAT	0.0030892	9.931e-05		0.00250955	0.0001248		0.00286235	0.00010341
UAAGDS	0.0015446	4.965e-05		0.00125477	6.24e-05		0.00143117	5.171e-05
UAG2EMA	0	0		0	0		0	0
UAGAAT	0.0030892	9.931e-05		0.00250955	0.0001248		0.00286235	0.00010341
UAGCVT	0.0015446	4.965e-05		0.00125477	6.24e-05		0.00143117	5.171e-05
UAGDP	0.00617839	0.00019861		0.00501909	0.0002496		0.00572469	0.00020682
UAGPT3	0.0015446	4.965e-05		0.00125477	6.24e-05		0.00143117	5.171e-05
UAMAGS	0.0015446	4.965e-05		0.00125477	6.24e-05		0.00143117	5.171e-05
UAMAS	0.0015446	4.965e-05		0.00125477	6.24e-05		0.00143117	5.171e-05
UAPGR	0.0015446	4.965e-05		0.00125477	6.24e-05		0.00143117	5.171e-05
UDPG4E	0.00860648	0.00027667		0.00699158	0.00034769		0.00797448	0.0002881
UGLDDS2	0	0		0	0		0	0
UGLT	0	0		0	0		0	0
UHGADA	0.0030892	9.931e-05		0.00250955	0.0001248		0.00286235	0.00010341
UMPK	0.708717	0.478359		0.742439	0.528355		0.702559	0.493689
UPP3MT	1.365e-05	4.4e-07		1.109e-05	5.5e-07		1.265e-05	4.6e-07
UPP3S	0.00135206	4.346e-05		0.00109837	5.462e-05		0.00125278	4.526e-05
UPPDC1	0.00133841	4.303e-05		0.00108727	5.407e-05		0.00124013	4.48e-05
UPPDC2	0	0		0	0		0	0
UPPRT	0.24343	0.230364		0.257309	0.245836		0.240944	0.240734
UREA	0.386312	0.303123		0.423673	0.340605		0.380055	0.299369
URIDK2r	-0.00161648	5.196e-05		-0.00131316	6.53e-05		-0.00149777	5.411e-05
USHD	0.0015446	4.965e-05		0.00125477	6.24e-05		0.00143117	5.171e-05
VALTA	-0.0189915	0.00061051		-0.015428	0.00076724		-0.0175969	0.00063574
VALTRS	0	0		0	0		0	0
ZCAROTDH1	0.00064043	2.059e-05		0.00052026	2.587e-05		0.0005934	2.144e-05
ZCAROTDH2	0.00064043	2.059e-05		0.00052026	2.587e-05		0.0005934	2.144e-05
ASNS1	0.281698	0.25072		0.301025	0.281357		0.285002	0.254861
TMDS	0.00161648	5.196e-05		0.00131316	6.53e-05		0.00149777	5.411e-05
G5SADs	0.981926	0.848499		1.09334	0.930979		1.02268	0.865554
BPNT	0.0113847	0.00036598		0.00924848	0.00045993		0.0105487	0.0003811
DMATT	0.00274115	8.812e-05		0.0022268	0.00011074		0.00810814	0.00366556
CYSTL	0	0		0	0		0	0
ADCS	5.465e-05	1.76e-06		4.44e-05	2.21e-06		5.064e-05	1.83e-06
ADCL	5.465e-05	1.76e-06		4.44e-05	2.21e-06		5.064e-05	1.83e-06
OMCDC	0.032144	0.00103332		0.0261126	0.00129859		0.0297836	0.00107601
IPPMIb	-0.032144	0.00103332		-0.0261126	0.00129859		-0.0297836	0.00107601
ACHBS	0.0176875	0.00056859		0.0143686	0.00071456		0.0163886	0.00059208
GGDPR	0.0014297	4.596e-05		0.00116143	5.776e-05		0.00132471	4.786e-05
UDCPDP	0.0015446	4.965e-05		0.00125477	6.24e-05		0.00143117	5.171e-05
UGMDDS	0.0015446	4.965e-05		0.00125477	6.24e-05		0.00143117	5.171e-05
CYNTAH	0	0		0	0		0	0
SHCHCS2	0.00010068	3.24e-06		8.179e-05	4.07e-06		9.329e-05	3.37e-06
DHNAPHT	0.00010068	3.24e-06		8.179e-05	4.07e-06		9.329e-05	3.37e-06
DMTPHT	0.00010068	3.24e-06		8.179e-05	4.07e-06		9.329e-05	3.37e-06
O2tc	-7.78516	0.944139		-7.43623	1.04032		-7.72112	0.95632
O2tu	8.47973	0.944132		8.19652	1.04274		8.45937	0.961697
GLCt2pp	0	0		0	0		0	0
GLCtex	0	0		0	0		0	0
FRUt3	0	0		0	0		0	0
FRUtex	0	0		0	0		0	0
GLUt4pp	0	0		0	0		0	0
GLUtex	0	0		0	0		0	0
GLUttrappp	0	0		0	0		0	0
BCT1_syn	0.913445	0.752314		0.866357	0.683406		0.925935	0.748998
H2CO3_NAt_syn	2.41289	0.777963		2.11285	0.715231		2.35877	0.779584
HCO3tex	3.32634	0.192316		2.97921	0.234507		3.2847	0.216512
CO2tex	0	0		0	0		0	0
CO2tpp	3.41173	1.99717		3.6435	2.21595		3.33982	2.01989
NDH1_4pp	1.5074	1.23104		1.52839	1.28351		1.46421	1.19408
NDH1_3u	1.90433	1.6903		2.11511	1.91455		1.87561	1.72661
ALAabcpp	0	0		0	0		0	0
ALAtex	0	0		0	0		0	0
ARGabcpp	0	0		0	0		0	0
ARGtex	0	0		0	0		0	0
GLYabcpp	0	0		0	0		0	0
GLYtex	0	0		0	0		0	0
GLNabcpp	0	0		0	0		0	0
GLNtex	0	0		0	0		0	0
HISabcpp	0	0		0	0		0	0
HIStex	0	0		0	0		0	0
LEUabcpp	0	0		0	0		0	0
LEUtex	0	0		0	0		0	0
LYSabcpp	0	0		0	0		0	0
LYStex	0	0		0	0		0	0
PROabcpp	0	0		0	0		0	0
PROtex	0	0		0	0		0	0
SERabcpp	0	0		0	0		0	0
SERtex	0	0		0	0		0	0
NO3abcpp	0.583001	0.0322484		0.489156	0.0354579		0.540332	0.0316462
NO3tex	0.583001	0.0322484		0.489156	0.0354579		0.540332	0.0316462
UREAabcpp	0	0		0	0		0	0
UREAtex	0	0		0	0		0	0
NH4tpp	0	0		0	0		0	0
NH4tex	0	0		0	0		0	0
Ktpp	0.0103594	0.00033302		0.00841555	0.00041851		0.00959864	0.00034678
Kex	0.0103594	0.00033302		0.00841555	0.00041851		0.00959864	0.00034678
SULabcpp	0.0116165	0.00037343		0.00943683	0.0004693		0.0107635	0.00038886
SO4tex	0.0116165	0.00037343		0.00943683	0.0004693		0.0107635	0.00038886
PIuabcpp	0.0422608	0.00135854		0.034331	0.0017073		0.0391574	0.00141467
PItex	0.0422608	0.00135854		0.034331	0.0017073		0.0391574	0.00141467
MOBDabcpp	0.00018547	5.96e-06		0.00015067	7.49e-06		0.00017185	6.21e-06
MOBDtex	0.00018547	5.96e-06		0.00015067	7.49e-06		0.00017185	6.21e-06
FE3abc	0.00041731	1.342e-05		0.00033901	1.686e-05		0.00038667	1.397e-05
FE3tex	0.00041731	1.342e-05		0.00033901	1.686e-05		0.00038667	1.397e-05
FE2abcpp	0.00045829	1.473e-05		0.0003723	1.851e-05		0.00042464	1.534e-05
FE2tex	0.00045829	1.473e-05		0.0003723	1.851e-05		0.00042464	1.534e-05
NAt3pp	2.41266	0.777963		2.11266	0.71523		2.35855	0.779583
NAtex	0.00023186	7.45e-06		0.00018836	9.37e-06		0.00021483	7.76e-06
MNt2pp	0.00018545	5.96e-06		0.00015065	7.49e-06		0.00017183	6.21e-06
MNtex	0.00018545	5.96e-06		0.00015065	7.49e-06		0.00017183	6.21e-06
MG2tex	0.00176111	5.661e-05		0.00143066	7.115e-05		0.00163179	5.895e-05
MG2tpp	0.00176111	5.661e-05		0.00143066	7.115e-05		0.00163179	5.895e-05
O2tex	-4.77998	0.268309		-4.22341	0.31924		-4.67646	0.286338
H2Otex	-0.765168	0.350708		-0.6366	0.383053		-0.732468	0.333788
H2Otpp	5.24519	1.89253		5.78903	2.07829		5.35686	1.91075
H2Otu_syn	-16.9595	1.88826		-16.393	2.08548		-16.9187	1.92339
PTRCabcpp	0	0		0	0		0	0
PTRCt2pp	0	0		0	0		0	0
PTRCtex	0	0		0	0		0	0
SPMDabcpp	0	0		0	0		0	0
SPMDt2pp	0	0		0	0		0	0
SPMDtex	0	0		0	0		0	0
CU2abcpp_syn	0.00018417	5.92e-06		0.00014961	7.44e-06		0.00017064	6.16e-06
CU2tex	0.00018417	5.92e-06		0.00014961	7.44e-06		0.00017064	6.16e-06
CU2abcu_syn	0	0		0	0		0	0
ZNabcpp	0.417285	0.391143		0.438943	0.401955		0.435063	0.425564
Zn2tex	0.00018417	5.92e-06		0.00014961	7.44e-06		0.00017064	6.16e-06
COBALT2abcpp_syn	0.422653	0.414455		0.448271	0.434514		0.430125	0.416134
COBALT2tex	0.00019912	6.4e-06		0.00016176	8.04e-06		0.0001845	6.67e-06
NI2abcpp_syn	0	0		0	0		0	0
Ni2tex	0	0		0	0		0	0
ZN2abcpp	0.417101	0.391143		0.438793	0.401955		0.434893	0.425564
COBALT2abcpp	0.422454	0.414455		0.44811	0.434514		0.429941	0.416134
CA2abcpp	0.704052	0.672807		0.788913	0.817727		0.717621	0.751593
CA2tex	0.00027625	8.88e-06		0.00022441	1.116e-05		0.00025596	9.25e-06
CA2t3pp	0.703776	0.672807		0.788688	0.817727		0.717365	0.751593
ACt2rpp	-0.0371282	0.0303592		-0.0416811	0.0338218		-0.041803	0.0349036
ACtex	-0.0371282	0.0303592		-0.0416811	0.0338218		-0.041803	0.0349036
PHOtex	100	0		100	0		100	0
PHOtpp	100	0		100	0		100	0
CYNTt2pp	0	0		0	0		0	0
CYNTtex	0	0		0	0		0	0
CITtex	-0.0151416	0.0123568		-0.01215	0.009387		-0.0141739	0.011578
H2tpp	-0.340681	0.343755		-0.366537	0.371196		-0.336608	0.325292
H2tex	-0.340681	0.343755		-0.366537	0.371196		-0.336608	0.325292
EX_h2o(e)	0.765168	0.350708		0.6366	0.383053		0.732468	0.333788
EX_o2(e)	4.77998	0.268309		4.22341	0.31924		4.67646	0.286338
EX_glc(e)	0	0		0	0		0	0
EX_fru(e)	0	0		0	0		0	0
EX_glu-L(e)	0	0		0	0		0	0
EX_hco3(e)	-3.32634	0.192316		-2.97921	0.234507		-3.2847	0.216512
EX_co2(e)	0	0		0	0		0	0
EX_ala-L(e)	0	0		0	0		0	0
EX_arg-L(e)	0	0		0	0		0	0
EX_gly(e)	0	0		0	0		0	0
EX_gln-L(e)	0	0		0	0		0	0
EX_his-L(e)	0	0		0	0		0	0
EX_leu-L(e)	0	0		0	0		0	0
EX_lys-L(e)	0	0		0	0		0	0
EX_pro-L(e)	0	0		0	0		0	0
EX_ser-L(e)	0	0		0	0		0	0
EX_no3(e)	-0.583001	0.0322484		-0.489156	0.0354579		-0.540332	0.0316462
EX_urea(e)	0	0		0	0		0	0
EX_nh4(e)	0	0		0	0		0	0
EX_k(e)	-0.0103594	0.00033302		-0.00841555	0.00041851		-0.00959864	0.00034678
EX_so4(e)	-0.0116165	0.00037343		-0.00943683	0.0004693		-0.0107635	0.00038886
EX_pi(e)	-0.0422608	0.00135854		-0.034331	0.0017073		-0.0391574	0.00141467
EX_mobd(e)	-0.00018547	5.96e-06		-0.00015067	7.49e-06		-0.00017185	6.21e-06
EX_fe3(e)	-0.00041731	1.342e-05		-0.00033901	1.686e-05		-0.00038667	1.397e-05
EX_fe2(e)	-0.00045829	1.473e-05		-0.0003723	1.851e-05		-0.00042464	1.534e-05
EX_na1(e)	-0.00023186	7.45e-06		-0.00018836	9.37e-06		-0.00021483	7.76e-06
EX_mn2(e)	-0.00018545	5.96e-06		-0.00015065	7.49e-06		-0.00017183	6.21e-06
EX_mg2(e)	-0.00176111	5.661e-05		-0.00143066	7.115e-05		-0.00163179	5.895e-05
EX_ptrc(e)	0	0		0	0		0	0
EX_spmd(e)	0	0		0	0		0	0
EX_cu2(e)	-0.00018417	5.92e-06		-0.00014961	7.44e-06		-0.00017064	6.16e-06
EX_zn2(e)	-0.00018417	5.92e-06		-0.00014961	7.44e-06		-0.00017064	6.16e-06
EX_cobalt2(e)	-0.00019912	6.4e-06		-0.00016176	8.04e-06		-0.0001845	6.67e-06
EX_ni2(e)	0	0		0	0		0	0
EX_ca2(e)	-0.00027625	8.88e-06		-0.00022441	1.116e-05		-0.00025596	9.25e-06
EX_ac(e)	0.0371282	0.0303592		0.0416811	0.0338218		0.041803	0.0349036
EX_photon(e)	-100	0		-100	0		-100	0
EX_cynt(e)	0	0		0	0		0	0
EX_h(e)	-3.69597	0.160151		-3.28981	0.220467		-3.58513	0.176783
EX_pyr(e)	0.0252413	0.0210276		0.0229803	0.018226		0.0256371	0.0213642
EX_fum(e)	0.0242163	0.0200374		0.0214705	0.0175412		0.0278307	0.023506
EX_succ(e)	0.0179749	0.0147295		0.0175675	0.0137807		0.0192951	0.0158834
EX_cit(e)	0.0151416	0.0123568		0.01215	0.009387		0.0141739	0.011578
EX_h2(e)	0.340681	0.343755		0.366537	0.371196		0.336608	0.325292
EX_co(e)	0	0		0	0		0	0
Sink_precyanphy	-0.0062214	0.00559335		-0.0062875	0.00544743		-0.0057931	0.00527814
Sink_phbg	-0.0179934	0.0150009		-0.021498	0.0176071		-0.018297	0.0150195
Sink_rdmbzi	-1.365e-05	4.4e-07		-1.109e-05	5.5e-07		-1.265e-05	4.6e-07
Ec_biomass_SynAuto	0.0612255	0.00196819		0.0497373	0.00247346		0.0567295	0.00204951
Ec_biomass_SynMixo	0	0		0	0		0	0
Ec_biomass_SynHetero	0	0		0	0		0	0
DM_PHB	0.0179934	0.0150009		0.021498	0.0176071		0.018297	0.0150195
DM_cyanphy	0.0062214	0.00559335		0.0062875	0.00544743		0.0057931	0.00527814
MALtpp	-0.0250213	0.0208471		-0.0261164	0.0216697		-0.0236489	0.0197419
MALtex	-0.0250213	0.0208471		-0.0261164	0.0216697		-0.0236489	0.0197419
AKGtpp	-0.0143499	0.0115312		-0.0157048	0.0126097		-0.0180767	0.0150335
AKGtex	-0.0143499	0.0115312		-0.0157048	0.0126097		-0.0180767	0.0150335
SUCCtpp	-0.0179749	0.0147295		-0.0175675	0.0137807		-0.0192951	0.0158834
SUCCtex	-0.0179749	0.0147295		-0.0175675	0.0137807		-0.0192951	0.0158834
CITtpp	-0.0151416	0.0123568		-0.01215	0.009387		-0.0141739	0.011578
PYRtpp	-0.0252413	0.0210276		-0.0229803	0.018226		-0.0256371	0.0213642
PYRtex	-0.0252413	0.0210276		-0.0229803	0.018226		-0.0256371	0.0213642
FUMtpp	-0.0242163	0.0200374		-0.0214705	0.0175412		-0.0278307	0.023506
FUMtex	-0.0242163	0.0200374		-0.0214705	0.0175412		-0.0278307	0.023506
Htex	3.69597	0.160151		3.28981	0.220467		3.58513	0.176783
COt	0	0		0	0		0	0
Cotpp	0	0		0	0		0	0
NTPP4	0.431916	0.420832		0.464643	0.460451		0.43727	0.44804
CYTDH	0.24343	0.230364		0.257309	0.245836		0.240944	0.240734
NTD4	0.24343	0.230364		0.257309	0.245836		0.240944	0.240734
NTPP2	0.437944	0.444841		0.467553	0.50455		0.430221	0.425531
NTPP8	0.443103	0.422758		0.467109	0.475094		0.44106	0.434451
GCALDD	5.465e-05	1.76e-06		4.44e-05	2.21e-06		5.064e-05	1.83e-06
EX_akg(e)	0.0143499	0.0115312		0.0157048	0.0126097		0.0180767	0.0150335
EX_mal-L(e)	0.0250213	0.0208471		0.0261164	0.0216697		0.0236489	0.0197419
GLXO3r	0.049655	0.0461804		0.0534884	0.0490174		0.0510834	0.049232
OXADC	0.049655	0.0461804		0.0534884	0.0490174		0.0510834	0.049232
FDH6pp	0.260338	0.173565		0.284885	0.185798		0.270088	0.179634
FTR	0.00870681	0.0049787		0.00704981	0.00406026		0.00812688	0.0046163
NTD7	0.441873	0.441142		0.478557	0.480205		0.433439	0.415585
DNAMT_syn	0.0467575	0.041941		0.051806	0.0468585		0.047493	0.0420069
Sink_dna	-0.0467575	0.041941		-0.051806	0.0468585		-0.047493	0.0420069
DM_dna5mtc	0.0467575	0.041941		0.051806	0.0468585		0.047493	0.0420069
HSERTA	0.00595396	0.0001914		0.00483677	0.00024053		0.00551674	0.00019931
METACH	0.00595396	0.0001914		0.00483677	0.00024053		0.00551674	0.00019931
DM_5mdru1p	0.00041292	1.327e-05		0.00033544	1.668e-05		0.0003826	1.382e-05
MTAP	0.00041292	1.327e-05		0.00033544	1.668e-05		0.0003826	1.382e-05
MTRI	0.00041292	1.327e-05		0.00033544	1.668e-05		0.0003826	1.382e-05
ARGN	0.383862	0.303124		0.421682	0.340605		0.377785	0.29937
PFK_3	0.975481	0.987129		1.07021	1.09726		1.02335	0.976559
SPS	0	0		0	0		0	0
SPP	0	0		0	0		0	0
GGPS	0	0		0	0		0	0
GGPP	0	0		0	0		0	0
GLCGLYCabcpp_syn	0	0		0	0		0	0
GLCGLYCtex	0	0		0	0		0	0
SUCRtex	0	0		0	0		0	0
SUCRabcpp_syn	0	0		0	0		0	0
EX_glcglyc(e)	0	0		0	0		0	0
EX_sucr(e)	0	0		0	0		0	0
SQLS	0	0		0	0		0	0
SQLC	0	0		0	0		0	0
SQLC2	0	0		0	0		0	0
MEHLER	0.325947	0.310577		0.360233	0.357464		0.349898	0.342332
SSDH	0.261666	0.20273		0.268624	0.202902		0.265187	0.203969
FPK	0.253816	0.209467		0.256151	0.212604		0.245421	0.201079
PSTA	0.62939	0.40512		0.64001	0.441268		0.622396	0.39054
PSP	0.62939	0.40512		0.64001	0.441268		0.622396	0.39054
GDH	0	0		0	0		0	0
GNK	0	0		0	0		0	0
EDD	0.452743	0.392194		0.482568	0.419121		0.458597	0.397443
EDA	0.452743	0.392194		0.482568	0.419121		0.458597	0.397443
PAT1	0.00731173	0.00451859		0.0107017	0.00715891		0.00684408	0.00420521
PAT2	0.00727899	0.00445601		0.0103193	0.0067123		0.00670304	0.00418116
PHEA	0.00633899	0.00311617		0.00493727	0.0025735		0.00590134	0.00290113
TYRA	0.00825173	0.00026527		0.0160837	0.00594		0.00764578	0.00027622
CYP79A1a	0	0		0.00938026	0.00593251		0	0
CYP79A1b	0	0		0.00938026	0.00593251		0	0
CYP79A1c	0	0		0.00938026	0.00593251		0	0
CYP71E1	0	0		0.00938026	0.00593251		0	0
UGT85B1	0	0		0.00938026	0.00593251		0	0
DM_dhurrin[c]	0	0		0.00938026	0.00593251		0	0
CfTPS2	0	0		0	0		0.00556828	0.00366884
CfTPS1	0	0		0	0		0.00556828	0.00366884
DM_13rmo[c]	0	0		0	0		0.00556828	0.00366884
